# Supplementary material for: Expedient Synthesis of Substituted Thieno[3,2-b]thiophenes and Selenopheno[3,2-b]selenophenes Through Cascade Cyclization of Alkynyl Diol Derivatives
Source: Molecules. 2024 Nov 21;29(23):5507. doi: 10.3390/molecules29235507 (PMC11643606; doi:10.3390/molecules29235507)
Supplement: Supplementary file 1 [file molecules-29-05507-s001.zip]

Archive with 1 entries (1 files):
- molecules-3303427-supplementary.pdf
